# Supplementary material for: Association between 3-Year Repetitive Isolated Hematuria and eGFR Deterioration in an Apparently Healthy Population: A Retrospective Cohort Study
Source: Int J Environ Res Public Health. 2022 Sep 12;19(18):11466. doi: 10.3390/ijerph191811466 (PMC9517453; doi:10.3390/ijerph191811466)
Supplement: Supplementary file 1 [file ijerph-19-11466-s001.zip]

Archive with 2 entries (2 files):
- PersistentHematuria_Figures_sup.pdf
- PersistentHematuria_Tables_sup.pdf
